# Supplementary material for: Conservation and Divergence of SQUAMOSA-PROMOTER BINDING PROTEIN-LIKE (SPL) Gene Family between Wheat and Rice
Source: Int J Mol Sci. 2022 Feb 14;23(4):2099. doi: 10.3390/ijms23042099 (PMC8874652; doi:10.3390/ijms23042099)
Supplement: Supplementary file 1 [file ijms-23-02099-s001.zip]

Archive with 3 entries (3 files):
- WYS_IJMS_suppl/.DS_Store
- WYS_IJMS_suppl/WYS_IJMS_Suppl_v5_20211214.pdf
- WYS_IJMS_suppl/WYS_TableS_v1_20211214.xlsx
