# Supplementary material for: Conservation and Divergence of SQUAMOSA-PROMOTER BINDING PROTEIN-LIKE (SPL) Gene Family between Wheat and Rice
Source: Int J Mol Sci. 2022 Feb 14;23(4):2099. doi: 10.3390/ijms23042099 (PMC8874652; doi:10.3390/ijms23042099)
Supplement: Supplementary file 1 [file ijms-23-02099-s001.zip › WYS_IJMS_suppl/WYS_TableS_v1_20211214.xlsx]

## Sheet: TableS3
Reference	Our_work	Our_work	Our_work	Our_work	Our_work	Our_work	Our_work	Our_work	Our_work	Zhu et al. 2020 BMC Plant	Zhu et al. 2020 BMC Plant	Zhu et al. 2020 BMC Plant	Zhu et al. 2020 BMC Plant	Li et al. 2020 Scientific Reports	Li et al. 2020 Scientific Reports	Li et al. 2020 Scientific Reports	Li et al. 2020 Scientific Reports	Li et al. 2020 Scientific Reports	Li et al. 2020 Scientific Reports	Li et al. 2020 Scientific Reports	Li et al. 2020 Scientific Reports	Song et al. 2019 Agronomy	Song et al. 2019 Agronomy	Song et al. 2019 Agronomy	Song et al. 2019 Agronomy	Song et al. 2019 Agronomy	Song et al. 2019 Agronomy	Song et al. 2019 Agronomy	Song et al. 2019 Agronomy	Guo et al. 2020 Botany	Guo et al. 2020 Botany	Guo et al. 2020 Botany
Methods	qPCR	qPCR	qPCR	qPCR	qPCR	qPCR	qPCR	qPCR	qPCR	qPCR	qPCR	qPCR	qPCR	qPCR	qPCR	qPCR	qPCR	qPCR	RNAseq	RNAseq	RNAseq	RNAseq	RNAseq	RNAseq	RNAseq	RNAseq	RNAseq	RNAseq	RNAseq	RNAseq	RNAseq	RNAseq
Variety	CS	CS	CS	CS	CS	CS	CS	CS	CS	CS	CS	CS	CS	CS	CS	CS	CS	CS	CS	CS	CS	Gemmiza10	Giza168	TAM107	TAM107	TAM107	Manitou	CS	CS	Dn1	Dn1	Dn1
Treatment Details	0.2	200 mM	4 ℃	100 μM	50 μM	50 μM	6 μM	100 μM	50μM	100 μM 2h	100 μM 2h	200mM 2h	20% 2h	42℃ for whole seedling	100 μmol	200 mM	4℃	0.2	NA	NA	NA	2 h	2 h	6 h	6 h	6 h	4C for 2 weeks	10 days	10 days	1/6h	1/6h	1/6h
treatment	PEG	NaCl	Cold	ABA	IAA	GA	GR24	MeJA	BR	ABA	GA	NaCl	PEG-600	heat	ABA	NaCl	Cold	PEG6000	heat	drought	heat&drought	PEG	PEG	drought	heat	drought&heat	cold	Phosphate Starvation roots	Phosphate Starvation shoots	leaf-heat	leaf-drought	leaf heat &drought
TaSPL3-A	down	down	up	up	up	down	up	down	up	ND	ND	ND	ND	down	up	down	down	down	ns	ns	ns	ns	down	down	down	down	ns	ns	ns	down	ns	down
TaSPL3-B	down	down	up	up	up	down	up	down	up	up	down	down	down	ND	ND	ND	ND	ND	ns	ns	ns	up	ns	ns	ns	ns	ns	down	down	ns	up	ns
TaSPL3-D	down	down	up	up	up	down	up	down	up	down	down	down	down	down	up	down	down	down	down	ns	down	down	down	down	down	down	ns	ns	ns	down	ns	down
TaSPL4-A	down	down	ns	up	up	up	up	down	up	down	up	down	up	ND	ND	ND	ND	ND	ns	ns	ns	up	ns	ns	down	down	ns	ns	ns	down	ns	ns
TaSPL4-B	down	down	ns	up	up	up	up	down	up	ND	ND	ND	ND	ND	ND	ND	ND	ND	ns	ns	ns	up	ns	ns	down	down	ns	ns	ns	down	ns	ns
TaSPL4-D	down	down	ns	up	up	up	up	down	up	ND	ND	ND	ND	ND	ND	ND	ND	ND	ns	ns	ns	up	ns	ns	down	down	ns	ns	ns	down	ns	ns
TaSPL5-A	ND	ND	ND	ND	ND	ND	ND	ND	ND	ND	ND	ND	ND	ND	ND	ND	ND	ND	ns	ns	ns	ns	ns	ns	ns	ns	ns	ns	ns	ns	ns	ns
TaSPL5-B	ND	ND	ND	ND	ND	ND	ND	ND	ND	ND	ND	ND	ND	ND	ND	ND	ND	ND	ns	ns	ns	ns	ns	ns	ns	ns	ns	ns	ns	ns	ns	ns
TaSPL5-D	ND	ND	ND	ND	ND	ND	ND	ND	ND	ND	ND	ND	ND	ND	ND	ND	ND	ND	ns	ns	ns	ns	ns	ns	ns	ns	ns	ns	ns	ns	ns	ns
TaSPL10a-A	up	up	up	up	up	up	up	down	up	down	down	down	down	ND	ND	ND	ND	ND	ns	down	ns	ns	ns	ns	ns	ns	ns	ns	ns	ns	ns	ns
TaSPL10a-B	up	up	up	up	up	up	up	down	up	ND	ND	ND	ND	ND	ND	ND	ND	ND	ns	ns	ns	ns	ns	ns	ns	ns	ns	ns	ns	ns	ns	ns
TaSPL10a-D	up	up	up	up	up	up	up	down	up	ND	ND	ND	ND	ND	ND	ND	ND	ND	ND	ND	ND	ns	ns	ns	ns	ns	ns	ns	ns	ns	ns	ns
TaSPL10b-A	ND	ND	ND	ND	ND	ND	ND	ND	ND	ND	ND	ND	ND	ND	ND	ND	ND	ND	ns	ns	ns	ns	ns	ns	ns	ns	ns	ns	ns	ns	ns	ns
TaSPL10b-B	ND	ND	ND	ND	ND	ND	ND	ND	ND	ND	ND	ND	ND	ND	ND	ND	ND	ND	ns	ns	ns	ns	ns	ns	ns	ns	ns	ns	ns	ns	ns	ns
TaSPL10b-D	ND	ND	ND	ND	ND	ND	ND	ND	ND	ND	ND	ND	ND	ND	ND	ND	ND	ND	ns	ns	ns	ns	ns	ns	ns	ns	ns	ns	ns	ns	ns	ns
TaSPL10c-A	ND	ND	ND	ND	ND	ND	ND	ND	ND	ND	ND	ND	ND	ND	ND	ND	ND	ND	ns	ns	ns	ns	ns	ns	ns	ns	ns	ns	ns	ns	ns	ns
TaSPL10c-B	ND	ND	ND	ND	ND	ND	ND	ND	ND	ND	ND	ND	ND	ND	ND	ND	ND	ND	ns	ns	ns	ns	ns	ns	ns	ns	ns	ns	ns	ns	ns	ns
TaSPL10c-D	ND	ND	ND	ND	ND	ND	ND	ND	ND	ND	ND	ND	ND	ND	ND	ND	ND	ND	ns	ns	ns	ns	ns	ns	ns	ns	ns	ns	ns	ns	ns	ns
TaSPL10d-A	ND	ND	ND	ND	ND	ND	ND	ND	ND	ND	ND	ND	ND	ND	ND	ND	ND	ND	ns	ns	ns	ns	ns	ns	ns	ns	ns	ns	ns	ns	ns	ns
TaSPL10d-D	ND	ND	ND	ND	ND	ND	ND	ND	ND	ND	ND	ND	ND	ND	ND	ND	ND	ND	ns	ns	ns	ns	ns	ns	ns	ns	ns	ns	ns	ns	ns	ns
TaSPL14-A	ND	ND	ND	ND	ND	ND	ND	ND	ND	ND	ND	ND	ND	ND	ND	ND	ND	ND	ND	ND	ND	ns	ns	ns	ns	ns	ns	down	down	ns	ns	ns
TaSPL14-B	ND	ND	ND	ND	ND	ND	ND	ND	ND	up	down	down	down	ND	ND	ND	ND	ND	down	ns	down	ns	ns	ns	ns	ns	ns	down	down	ns	ns	ns
TaSPL14-D	ND	ND	ND	ND	ND	ND	ND	ND	ND	ND	ND	ND	ND	ND	ND	ND	ND	ND	ND	ND	ND	ns	ns	ns	ns	ns	ns	ns	ns	ns	ns	ns
TaSPL17-A	up	down	down	up	up	down	up	up	up	up	down	down	down	ND	ND	ND	ND	ND	down	ns	down	ns	ns	ns	ns	ns	ns	ns	ns	ns	ns	ns
TaSPL17-B	up	down	down	up	up	down	up	up	up	up	down	down	up	ns	down	down	up	down	down	ns	down	ns	ns	ns	ns	ns	ns	ns	ns	ns	ns	ns
TaSPL17-D	up	down	down	up	up	down	up	up	up	ND	ND	ND	ND	ns	down	down	up	down	down	ns	down	ns	ns	ns	ns	ns	ns	ns	ns	ns	ns	ns
TaSPL16-A	ND	ND	ND	ND	ND	ND	ND	ND	ND	up	down	down	down	ND	ND	ND	ND	ND	ns	ns	ns	ns	ns	ns	ns	ns	ns	ns	ns	ns	ns	ns
TaSPL16-B	ND	ND	ND	ND	ND	ND	ND	ND	ND	ND	ND	ND	ND	ND	ND	ND	ND	ND	ns	ns	ns	ns	ns	ns	ns	ns	ns	down	down	ns	ns	ns
TaSPL16-D	ND	ND	ND	ND	ND	ND	ND	ND	ND	up	up	down	up	ND	ND	ND	ND	ND	ns	ns	ns	ns	ns	ns	ns	ns	ns	down	down	ns	ns	ns
TaSPL18-A	up	down	up	up	up	up	up	down	down	ND	ND	ND	ND	ND	ND	ND	ND	ND	ns	ns	ns	ns	ns	ns	ns	ns	ns	up	up	ns	ns	ns
TaSPL18-B	up	down	up	up	up	up	up	down	down	down	down	down	down	ND	ND	ND	ND	ND	ns	ns	ns	ns	ns	ns	ns	ns	ns	ns	down	ns	ns	ns
TaSPL18-D	up	down	up	up	up	up	up	down	down	ND	ND	ND	ND	ND	ND	ND	ND	ND	ns	ns	ns	ns	ns	ns	ns	ns	ns	down	ns	ns	ns	ns
TaSPL1-A	ND	ND	ND	ND	ND	ND	ND	ND	ND	up	up	down	up	ND	ND	ND	ND	ND	ND	ND	ND	up	ns	down	ns	down	ns	down	down	down	ns	down
TaSPL1-B	ND	ND	ND	ND	ND	ND	ND	ND	ND	ND	ND	ND	ND	ns	ns	ns	ns	up	ns	ns	down	up	ns	down	ns	ns	up	ns	ns	ns	down	ns
TaSPL1-D	ND	ND	ND	ND	ND	ND	ND	ND	ND	ND	ND	ND	ND	ns	ns	ns	ns	up	ns	ns	down	up	ns	down	ns	ns	ns	down	ns	down	down	ns
TaSPL2-A	up	up	up	up	up	down	up	up	up	ND	ND	ND	ND	ND	ND	ND	ND	ND	ns	ns	ns	ns	down	up	up	up	up	down	down	up	down	ns
TaSPL2-B	up	up	up	up	up	down	up	up	up	ND	ND	ND	ND	ND	ND	ND	ND	ND	up	up	up	ns	ns	up	ns	up	up	down	down	up	down	ns
TaSPL2-D	up	up	up	up	up	down	up	up	up	ND	ND	ND	ND	ND	ND	ND	ND	ND	up	up	up	ns	ns	up	ns	up	up	down	down	up	down	ns
TaSPL6-A	down	up	up	up	up	down	up	down	up	up	down	down	up	ND	ND	ND	ND	ND	down	up	down	ns	ns	ns	down	down	ns	ns	ns	down	ns	ns
TaSPL6-B	down	up	up	up	up	down	up	down	up	ND	ND	ND	ND	ND	ND	ND	ND	ND	down	up	down	ns	ns	ns	down	down	ns	ns	down	down	ns	ns
TaSPL6-D	down	up	up	up	up	down	up	down	up	up	up	up	up	ND	ND	ND	ND	ND	down	up	down	ns	ns	ns	down	down	ns	down	ns	down	ns	ns
TaSPL7-A	ND	ND	ND	ND	ND	ND	ND	ND	ND	up	down	down	down	ND	ND	ND	ND	ND	ns	ns	ns	ns	ns	ns	ns	ns	ns	ns	ns	ns	ns	ns
TaSPL7-B	ND	ND	ND	ND	ND	ND	ND	ND	ND	down	down	down	down	ND	ND	ND	ND	ND	ND	ND	ND	ns	ns	ns	ns	ns	ns	ns	ns	ns	ns	ns
TaSPL7-D	ND	ND	ND	ND	ND	ND	ND	ND	ND	down	down	down	down	ND	ND	ND	ND	ND	ns	ns	ns	ns	ns	ns	ns	ns	ns	ns	ns	ns	ns	ns
TaSPL8-A	up	down	up	down	up	down	down	down	up	ND	ND	ND	ND	ND	ND	ND	ND	ND	down	down	down	ns	ns	ns	ns	ns	ns	up	ns	ns	ns	ns
TaSPL8-B	up	down	up	down	up	down	down	down	up	down	down	down	down	down	ns	ns	ns	up	down	ns	down	ns	ns	ns	ns	ns	ns	up	up	ns	ns	ns
TaSPL8-D	up	down	up	down	up	down	down	down	up	down	down	down	down	down	ns	ns	ns	up	down	ns	down	ns	ns	ns	ns	ns	ns	up	up	ns	ns	ns
TaSPL9-A	ND	ND	ND	ND	ND	ND	ND	ND	ND	up	up	down	up	up	down	down	ns	up	ns	ns	ns	ns	ns	ns	ns	ns	ns	ns	ns	ns	ns	ns
TaSPL9-B	ND	ND	ND	ND	ND	ND	ND	ND	ND	up	up	down	up	up	down	down	ns	up	ns	ns	ns	ns	ns	ns	ns	ns	ns	ns	ns	ns	ns	ns
TaSPL9-D	ND	ND	ND	ND	ND	ND	ND	ND	ND	up	up	down	up	up	down	down	ns	up	ns	ns	ns	ns	ns	ns	ns	ns	ns	ns	ns	ns	ns	ns
TaSPL13-A	ND	ND	ND	ND	ND	ND	ND	ND	ND	ND	ND	ND	ND	ND	ND	ND	ND	ND	down	ns	ns	ns	ns	ns	ns	ns	up	ns	ns	ns	ns	ns
TaSPL13-B	ND	ND	ND	ND	ND	ND	ND	ND	ND	ND	ND	ND	ND	ND	ND	ND	ND	ND	down	ns	ns	ns	ns	ns	ns	ns	up	ns	ns	ns	ns	ns
TaSPL13-D	ND	ND	ND	ND	ND	ND	ND	ND	ND	ND	ND	ND	ND	ND	ND	ND	ND	ND	down	ns	ns	ns	ns	ns	ns	ns	up	ns	ns	ns	ns	ns
TaSPL15-A	ND	ND	ND	ND	ND	ND	ND	ND	ND	ND	ND	ND	ND	ND	ND	ND	ND	ND	ND	ND	ND	ns	ns	ns	ns	ns	ns	ns	ns	down	ns	ns
TaSPL15-B	ND	ND	ND	ND	ND	ND	ND	ND	ND	ND	ND	ND	ND	ND	ND	ND	ND	ND	ns	ns	ns	ns	ns	ns	ns	ns	ns	ns	ns	down	ns	ns
TaSPL15-D	ND	ND	ND	ND	ND	ND	ND	ND	ND	ND	ND	ND	ND	ND	ND	ND	ND	ND	ns	ns	ns	ns	ns	ns	down	down	ns	ns	ns	down	ns	ns
Note: ND = not determined in the qPCR experiments;
ns = not significant (not differentially expressed)

## Sheet: TableS5
Reference	Year	Gene	SPL effects	Genetic Background	Type of Genetic modification	Plant Height	Tiller Number	Tiller Angle	Flowering Time	Stem Development	Setting Rate of Panicles	Panicle Size/ Length	Primary Branch Traits	Secondary Branch Traits	Floret Number	Number of Seeds per Panicle	Glume Development	Grain Length	Grain Width	Grain Thickness	Grain Weight	Thousand Kernel Weight	Germination Rate	Leaf Development	Root Development	Trichome
Lan et al. 2019 G3	2019	SPL10	SPL10-CRISPR	ZH11 background	Gene Editing KO	ND	ND	ND	ND	ND	ND	ND	ND	ND	ND	ND	ND	ND	ND	ND	ND	ND	ND	ND	ND	Decreased
Lan et al. 2019 G3	2019	SPL10	SPL10-OE	ZH11 (Ubi promoter)	Ubiquitous OE	ND	ND	ND	ND	ND	ND	ND	ND	ND	ND	ND	ND	ND	ND	ND	ND	ND	ND	ND	ND	Increased
Li et al. 2021 JIPB	2021	SPL10	SPL10 natural variations (Low expression)	WD-17993	Natural variations caused lowered expression	ND	ND	ND	ND	ND	ND	ND	ND	ND	ND	ND	ND	ND	ND	ND	ND	ND	ND	ND	ND	Decreased
Li et al. 2021 JIPB	2021	SPL10	SPL10-OE	WD-17993 (35S promoter)	Ubiquitous OE	ND	ND	ND	ND	ND	Increased	Decreased	ND	ND	ND	Decreased	ND	NS	NS	ND	ND	NS	ND	ND	ND	Increased
Li et al. 2021 JIPB	2021	SPL10	SPL10-RNAi	Nipponbare (Ubi promoter)	RNAi	ND	ND	ND	ND	ND	Decreased	NS	ND	ND	ND	NS	ND	NS	NS	ND	ND	NS	ND	ND	ND	Decreased
Jiang et al. 2020 Plant J.	2020	SPL10	SPL10-CRISPR	TP309	Gene Editing KO	Decreased	NS	ND	Promoted	ND	Decreased	Decreased	ND	ND	ND	ND	ND	Decreased	NS	ND	ND	ND	Decreased	NS	ND	ND
Jiang et al. 2020 Plant J.	2020	SPL11	SPL11-CRISPR	Wujunjing24	Gene Editing KO	Decreased	Decreased	ND	NS	ND	Decreased	NS	ND	ND	ND	ND	ND	Increased	Increased	ND	ND	ND	NS	NS	ND	ND
Shao et al. 2019 Plant Cell	2019	SPL12	smSPL12-OE(miR156 unable to cleavage the SPL12)	HJ2	Tissue-specific OE due to miR156 uncleavage	ND	ND	ND	ND	ND	ND	ND	ND	ND	ND	ND	ND	ND	ND	ND	ND	ND	ND	ND	Decreased	ND
Jiang et al. 2020 Plant J.	2020	SPL12	SPL12-CRISPR	Wujunjing24	Gene Editing KO	Decreased	NS	ND	NS	ND	NS	Decreased	ND	ND	ND	ND	ND	Decreased	NS	ND	ND	ND	NS	NS	ND	ND
Si et al. 2016 Nat Genet	2016	SPL13	SPL13 natural variations (High expression)	genomic （Dongjing background）	Natural variations caused ectopic, high expression	NS	ND	ND	ND	ND	ND	Increased	Increased	Increased	ND	Increased	ND	Increased	Increased	Increased	ND	Increased	ND	ND	ND	ND
Si et al. 2016 Nat Genet	2016	SPL13	SPL13-RNAi	Dongjing (Ubi promoter)	RNAi	Decreased	ND	ND	ND	ND	ND	Decreased	Decreased	Decreased	ND	Decreased	ND	Decreased	NS	Decreased	ND	Decreased	ND	ND	ND	ND
Dai et al. 2018 J Exp Botany	2018	SPL13	SPL13-OE	ZH11	Ubiquitous OE	Decreased	NS	ND	ND	ND	ND	ND	ND	ND	ND	ND	ND	ND	ND	ND	ND	ND	ND	ND	ND	ND
Jiao et al. 2010 Nat Genet	2010	SPL14	SPL14-OE (native promoter)	genomic	Tissue-specific OE	NS	Decreased	ND	ND	Increased	ND	ND	Increased	Increased	ND	Increased	ND	ND	ND	ND	ND	ND	ND	ND	ND	ND
Jiao et al. 2010 Nat Genet	2010	SPL14	SPL14-RNAi	maize Ubi	RNAi	Decreased	Increased	ND	ND	Decreased	ND	ND	Decreased	Decreased	ND	Decreased	ND	ND	ND	ND	ND	ND	ND	ND	ND	ND
Jiao et al. 2010 Nat Genet	2010	SPL14	SPL14-IPA1 allele ( uncleavable by miR156)	genomic	Tissue-specific OE	Decreased	Increased	ND	ND	Decreased	ND	ND	Decreased	Decreased	ND	Decreased	ND	ND	ND	ND	ND	Decreased	ND	ND	ND	ND
Miura et al. 2010 Nat Genet	2010	SPL14	SPL14 Natural variation caused ectopic, high expression	genomic	Natural variations caused ectopic, high expression	ND	ND	ND	ND	ND	ND	ND	Increased	Increased	ND	Increased	ND	ND	ND	ND	ND	ND	ND	ND	ND	ND
Wang et al. 2015 PNAS	2015	SPL14	SPL14-RNAi	ZH11	RNAi	Decreased	Increased	ND	ND	ND	ND	Decreased	Decreased	Decreased	Decreased	Decreased	ND	ND	ND	ND	ND	ND	ND	ND	ND	ND
Wang et al. 2015 PNAS	2015	SPL14	SPL14-OE	ZH11	Ubiquitous OE	Decreased	Decreased	ND	ND	ND	ND	Decreased	Decreased	Decreased	Decreased	Decreased	ND	ND	ND	ND	ND	ND	ND	ND	ND	ND
Liu et al. 2019 Nat Plants	2019	SPL14	SPL14-OE	ZH11 (35S promoter)	Ubiquitous OE	Decreased	Decreased	ND	ND	ND	ND	ND	Increased	ND	ND	Decreased	ND	ND	ND	ND	ND	Decreased	ND	ND	ND	ND
Lian et al. 2020 Plant Growth Regul	2020	SPL14	SPL14-OE (native promoter)	MH86 (IPA1 native promoter)	Native promoter -OE	NS	Decreased	ND	ND	Increased	ND	ND	ND	ND	ND	ND	ND	NS	NS	NS	ND	ND	ND	Decreased	ND	ND
Jiang et al. 2020 Plant J.	2020	SPL14	SPL14	TP309	Gene Editing KO	Decreased	Increased	ND	NS	ND	Decreased	Decreased	ND	ND	ND	ND	ND	NS	NS	ND	ND	ND	NS	NS	ND	ND
Wang et al. 2012 Nat Genet	2012	SPL16	SPL16（qw8 allele）Natural variation caused ectopic, high expression	genomic	Natural variations caused ectopic, high expression in panicles	NS	NS	ND	ND	ND	ND	NS	ND	NS	ND	NS	ND	Increased	Decreased	ND	ND	Decreased	ND	ND	ND	ND
Wang et al. 2012 Nat Genet	2012	SPL16	SPL16-RNAi	genomic	RNAi	ND	ND	ND	ND	ND	ND	ND	ND	ND	ND	ND	ND	Decreased	Increased	ND	ND	ND	ND	ND	ND	ND
Wang et al. 2012 Nat Genet	2012	SPL16	SPL16-OE	Ubi	Ubiquitous OE	Decreased	ND	ND	ND	Decreased	ND	Decreased	Decreased	Decreased	ND	Decreased	Development abnormal	ND	ND	ND	ND	ND	ND	ND	ND	ND
Jiang et al. 2020 Plant J.	2020	SPL16	SPL16	Kasalath	Gene Editing KO	NS	NS	ND	NS	ND	NS	Decreased	ND	ND	ND	ND	ND	Increased	Decreased	ND	ND	ND	NS	NS	ND	ND
Jiang et al. 2020 Plant J.	2020	SPL16	SPL16	TP309	Gene Editing KO	Decreased	NS	ND	Promoted	ND	NS	Decreased	ND	ND	ND	ND	ND	Increased	Decreased	ND	ND	ND	NS	NS	ND	ND
Wang et al. 2015 PNAS	2015	SPL17	SPL17-RNAi	ZH11 background	RNAi	Decreased	Increased	ND	ND	ND	ND	Decreased	Decreased	Decreased	Decreased	Decreased	ND	ND	ND	ND	ND	ND	ND	ND	ND	ND
Wang et al. 2015 PNAS	2015	SPL17	SPL17-OE	ZH11 background	Ubiquitous OE	ND	Decreased	ND	ND	ND	ND	ND	ND	ND	Decreased	ND	ND	ND	ND	ND	ND	ND	ND	ND	ND	ND
Jiang et al. 2020 Plant J.	2020	SPL17	SPL17	Kasalath	Gene Editing KO	Decreased	Increased	ND	NS	ND	NS	NS	ND	ND	ND	ND	ND	NS	NS	ND	ND	ND	NS	NS	ND	ND
Yuan et al. 2019 JGG	2019	SPL18	SPL18-CRISPR	Nipponbare	Gene Editing KO	NS	Increased	ND	ND	ND	ND	Decreased	NS	Decreased	ND	Decreased	Decreased	NS	Decreased	Decreased	ND	Decreased	ND	ND	ND	ND
Jiang et al. 2020 Plant J.	2020	SPL18	SPL18	Kasalath	Gene Editing KO	NS	NS	ND	NS	ND	NS	NS	ND	ND	ND	ND	ND	Increased	NS	ND	ND	ND	NS	NS	ND	ND
Dai et al. 2018 J Exp Botany	2018	SPL2	SPL2-OE	ZH11 background	Ubiquitous OE	Decreased	Increased	ND	ND	ND	ND	ND	ND	ND	ND	ND	ND	ND	ND	ND	ND	ND	ND	ND	ND	ND
Jiang et al. 2020 Plant J.	2020	SPL2	SPL2	Wujunjing24	Gene Editing KO	Decreased	Decreased	ND	Promoted	ND	Decreased	Decreased	ND	ND	ND	ND	ND	Decreased	NS	ND	ND	ND	NS	NS	ND	ND
Shao et al. 2019 Plant Cell	2019	SPL3	SPL3-lcrn1 mutant (miR156unable to cleavage the SPL3)	HJ2	Tissue-specific expression	ND	ND	ND	ND	ND	ND	ND	ND	ND	ND	ND	ND	ND	ND	ND	ND	ND	ND	ND	Decreased	ND
Jiang et al. 2020 Plant J.	2020	SPL3	SPL3-CRISPR	Wujunjing24	Gene Editing KO	Decreased	NS	ND	Promoted	ND	NS	Decreased	ND	ND	ND	ND	ND	Decreased	NS	ND	ND	ND	NS	NS	ND	ND
Shao et al. 2019 Plant Cell	2019	SPL4	smSPL4-OE(miR156unable to cleavage the SPL4)	HJ2	Tissue-specific expression	ND	ND	ND	ND	ND	ND	ND	ND	ND	ND	ND	ND	ND	ND	ND	ND	ND	ND	ND	ND	ND
Jiang et al. 2020 Plant J.	2020	SPL4	SPL4-CRISPR	Wujunjing24	Gene Editing KO	Decreased	NS	ND	Promoted	ND	NS	NS	ND	ND	ND	ND	ND	NS	Increased	ND	ND	ND	NS	NS	ND	ND
Jiang et al. 2020 Plant J.	2020	SPL4	SPL4-CRISPR	TP309	Gene Editing KO	Decreased	NS	ND	Promoted	ND	NS	Decreased	ND	ND	ND	ND	ND	Increased	Increased	ND	ND	ND	NS	NS	ND	ND
Jiang et al. 2020 Plant J.	2020	SPL5	SPL5-CRISPR	Wujunjing24	Gene Editing KO	Decreased	Decreased	ND	NS	ND	NS	NS	ND	ND	ND	ND	ND	NS	NS	ND	ND	ND	NS	NS	ND	ND
Wang et al. 2018 Nat Plants	2018	SPL6	SPL6- mutant	Dongjin background	T-DNA mutant KO	ND	ND	ND	ND	ND	Decreased	Decreased	NS	NS	Decreased	ND	ND	ND	ND	ND	ND	Decreased	ND	ND	ND	ND
Jiang et al. 2020 Plant J.	2020	SPL6	SPL6-CRISPR	Wujunjing24	Gene Editing KO	Decreased	Decreased	ND	NS	ND	NS	Decreased	ND	ND	ND	ND	ND	Increased	Decreased	ND	ND	ND	NS	NS	ND	ND
Wang et al. 2015 PNAS	2015	SPL7	SPL7-mutant	Dongjin background；T-DNA insertion	T-DNA mutant KO	NS	Increased	ND	ND	ND	ND	NS	NS	Decreased	NS	NS	ND	ND	ND	ND	ND	ND	ND	ND	ND	ND
Wang et al. 2015 PNAS	2015	SPL7	SPL7-OE	ZH11 background	Ubiquitous OE	Decreased	Decreased	ND	ND	ND	ND	Decreased	Decreased	Decreased	Decreased	Decreased	ND	ND	ND	ND	ND	ND	ND	ND	ND	ND
Wang et al. 2015 PNAS	2015	SPL7	rSPL7-OE(miR156unable to cleavage the SPL7)	ZH11 background	Tissue-specific promoters	Decreased	Decreased	ND	ND	ND	ND	Decreased	Decreased	Decreased	Decreased	Decreased	ND	ND	ND	ND	ND	ND	ND	ND	ND	ND
Dai et al. 2018 J Exp Botany	2018	SPL7	SPL7-OE	ZH11 background	Tissue-specific promoters	Decreased	NS	ND	ND	ND	ND	ND	ND	ND	ND	ND	ND	ND	ND	ND	ND	ND	ND	ND	Increased	ND
Dai et al. 2018 J Exp Botany	2018	SPL7	SPL7-RNAi	ZH11 background	RNAi	Decreased	Increased	ND	ND	ND	ND	ND	ND	ND	ND	ND	ND	ND	ND	ND	ND	ND	ND	ND	ND	ND
Liu et al. 2019 Nat Plants	2019	SPL7	SPL7-OE	35S in ZH11	Ubiquitous OE	Decreased	Decreased	ND	ND	ND	ND	ND	Increased	ND	ND	Decreased	ND	ND	ND	ND	ND	Decreased	ND	ND	ND	ND
Jiang et al. 2020 Plant J.	2020	SPL7	SPL7-CRISPR	Wujunjing24	Gene Editing KO	Decreased	NS	ND	NS	ND	Decreased	Decreased	ND	ND	ND	ND	ND	NS	NS	ND	ND	ND	NS	NS	ND	ND
Lee et al. 2007 Plant Mol Biol	2007	SPL8	SPL8-mutant	T-DNA mutant	T-DNA mutant KO	ND	ND	ND	ND	ND	ND	ND	ND	ND	ND	ND	ND	ND	ND	ND	ND	ND	ND	altered	ND	ND
Ishii et al. 2013 Nat Genet	2013	SPL8	SPL8 ectopic OE	genomic	ectopic OE	NS	ND	ND	ND	NS	Decreased	ND	ND	ND	ND	Decreased	ND	ND	ND	ND	ND	NS	ND	ND	ND	ND
Jiang et al. 2020 Plant J.	2020	SPL8	SPL8-CRISPR	TP309	Gene Editing KO	Decreased	NS	ND	NS	ND	NS	Decreased	ND	ND	ND	ND	ND	Increased	NS	ND	ND	ND	NS	Decreased	ND	ND
Yao et al. 2019 Mol Plant	2019	SPL9	SPL9-OE	Nipponbare (Actin 1 promoter)	Ubiquitous OE	ND	ND	ND	ND	ND	ND	ND	ND	ND	ND	ND	ND	ND	ND	ND	ND	ND	ND	ND	ND	ND
Yao et al. 2019 Mol Plant	2019	SPL9	SPL9-CRISPR	Nipponbare	Gene Editing KO	ND	ND	ND	ND	ND	ND	ND	ND	ND	ND	ND	ND	ND	ND	ND	ND	ND	ND	ND	ND	ND
Hu et al. 2021 Front Plant Sci.	2021	SPL9	SPL9 mutant（lgn5；EMS mutagenesis）	shuhui498	EMS mutant (key amino acid mutated to affect the function)	Decreased	NS	ND	ND	ND	ND	NS	NS	Decreased	ND	Decreased	ND	NS	Decreased	ND	ND	Decreased	ND	ND	ND	ND
Hu et al. 2021 Front Plant Sci.	2021	SPL9	SPL9-CRISPR	ZH11	Gene Editing KO	Decreased	NS	ND	ND	ND	ND	Decreased	NS	Decreased	ND	Decreased	ND	NS	Decreased	ND	ND	Decreased	ND	ND	ND	ND
Jiang et al. 2020 Plant J.	2020	SPL9	SPL9-CRISPR	Kasalath	Gene Editing KO	Decreased	Decreased	ND	NS	ND	Decreased	NS	ND	ND	ND	ND	ND	NS	NS	ND	ND	ND	NS	NS	ND	ND
Note: ND = not determined/ not studied in the work;
NS= not significant
